# Supplementary material for: Clinical presentation, diagnostic findings and management of cerebral ischemic events in patients on treatment with non-vitamin K antagonist oral anticoagulants – A systematic review
Source: PLoS One. 2019 Mar 29;14(3):e0213379. doi: 10.1371/journal.pone.0213379 (PMC6440627; doi:10.1371/journal.pone.0213379)
Supplement: S1 Table — Extracted items are shown. (XLSX) [file pone.0213379.s001.xlsx]

## Sheet: Tabelle1
author	Xian et al. 1	Xian et al. 1	Xian et al. 2	Purrucker et al.	Antoniou et al.	Bluecher et al.	Hayashi et al.	Kate et al. Table 1 left	Kate et al. Table 1 right	Olivera et al.	Kepplinger et al.	Capellari et al.	Defelipe et al.	Kermer et al.	Pikija et al.	Sakamoto et al.	Seiffge et al.	Seiffge et al. 2	Seiffge et al. 2	Seiffge et al. 2	Shahjouei et al.	Shahjouei et al.	Stöllberger et al.	Tabata et al.	Tse et al.	Volbers et al.	O'Donnell et al.	Alberts et al.	Arihiro	Endo	Kamal	Kanai	Kimura	Nakase	Rebello	Sano	Seiffge 3	Seki	Shibata	Vornicu	Hellwig	Kim	Tomita	Giannandrea	Suzuki	Oguro	Šaňák	Kato	Kato
doi	10.1161/CIRCULATIONAHA.116.023940	10.1161/CIRCULATIONAHA.116.023940	10.1001/jama.2017.1371	10.1161/STROKEAHA.116.014963	10.1503/cmaj.160303	10.1160/TH16-08-0619	10.1177/0271678X16639008	10.1016/j.jstrokecerebrovasdis.2013.11.013	10.1016/j.jstrokecerebrovasdis.2013.11.013	Blood 2016 vol: 128 (22) pp: 1442 LP - 1442	10.1007/s11239-015-1229-z	10.1007/s11239-016-1430-8	10.1155/2014/567026	10.1177/1747493017701944	10.1007/s40263-017-0460-x	10.1111/ene.13405	10.1161/CIRCULATIONAHA.115.015484	10.5853/jos.2017.00395	10.5853/jos.2017.00395	10.5853/jos.2017.00395	10.1016/j.jstrokecerebrovasdis.2015.07.021	10.1016/j.jstrokecerebrovasdis.2015.07.021	10.1016/j.pjnns.2014.03.001	10.2169/intern	10.1136/jnnp-2017-316449	10.1016/j.jstrokecerebrovasdis.2015.12.024	10.1016/j.ahj.2016.03.019	10.1016/j.ijcard.2016.03.212	10.1177/1747493016632239	ISSN 14219786	online ISSN: 1526-632X	10.1016/j.jstrokecerebrovasdis.2017.09.007	10.1016/j.jstrokecerebrovasdis.2014.05.015	ISSN 1526632X	10.1161/STROKEAHA.115.011285	ISSN 0009918X	ISSN 23969881	ISSN 00392499	ISSN 15244628	10.1080/14712598.2017.1349749	10.1093/europace/eux087	10.1111/ijs.12587	10.1016/j.jstrokecerebrovasdis.2015.03.004	10.1136/jnnp- 2018-318658	10.1016/j.jns.2017.06.004	https://doi.org/10.15344/2394-1502/2016/116	10.1016/j.jstrokecerebrovasdis.2018.05.004	/10.1016/j.jstrokecerebrovasdis.2017.12.038	/10.1016/j.jstrokecerebrovasdis.2017.12.038
type of study	substudy of observational registry		observational registry	observational registry	nested case–control study	diagnostic study	case series	prospective interventional non-randomized		observational registry	diagnostic study	case series	observational registry	case series	case series	observational comparative registry	observational comparative cohort study	observational comparative cohort study			case series		case series	case series	observational registry	observational registry	substudy of randomized interventional trial	observational matched cohort, insurance data	observational registry	case series	case series	observational registry	case series	case series	observational registry	observational registry	observational registry	observational registry	observational registry	case series	observational registry	case series	observational registry	case series	case series obtained by survey	International Journal of Pharmaceutical Sciences Research	case series	standard dose	low dose
	rtPA yes	rtPA no (supplement)
patient number	251	318	8290	290	397	20	9	6	7	39	15	8	9	19	20	43	78	18	4	41	31	5	11	9	7	15	12	794	14	14	14	13	11	20	17	13	190	63	25	13	159	10	14	55	100	10	13	17	23
age, median y	74	77	79		82					76				78		78	76	77	75	82						80						80											76					72	80
age, mean y				77.1		75	73.9	68.2	72.4		76.9	79.6	78.8	75.3	75.5						70.2	67	68.4	66.3	65.3				76		73.4		68.7		68.6			77		73,5	79			74.35	76	78.6	70
men	122	131	3987	150	188	8	9	4	3	14	8	3		8	14	22	42	7	4	17	19	3	6	6	4	9			12			7	4		9			40		9	85		8		56	5	7
women	129	187	4303	140	209	12	0	2	4	25	7	5		11	6	21	36	11	0	24	8	2	5	3	3	6			2			6	7		8			23		4	74		6	24	44	5	6	7	8
tia					397	20		6		7	3		3			7														2		1					190
ischemic stroke	251		8290	290			9		7	22	7	8	6	19	21	36	78	18	4	41	31	5	11	9	7	15	12	794		12	14	12	11	20	17	13			25	13				55	100		13
follow-up, median													12 months
follow-up, mean
race
white	183	247	6611
black	36	35	823
asian	24	17
hispanic	6	6	435
other	2	9	405
history/Indication
atrial fibrillation	196	239	8290	267	397		9			39	15	8		17		43	68	14	2	27	22	3	10		6		12	794			14	13			14			63	25	13	159		14		96		11
prosthetic heart valve	4	4	134													0
previous ischemic stroke or TIA	77	157	3722		144		5			29		4					18	5	0	13	4	1	1									13						36		4	80		6	6	50			6	12
carotid stenosis	7	13	395
coronary heart disease	79	113	2982					1	3								24				2		2																		48				12		6	1	2
myocardial infarction					81
heart failure	38	63	1663		172		0									12					1								5												23		6					6	4
hypertension	198	253	6880		379		5	5	5	38	14					32	61	17	4	34	14	5	4			15				6		12			15					8	145		11	13	70	10	12	11	12
dyslipidaemia/hyperlipidemia	106	156	4397					4	3		10					14	32	10	2	12	4	2										6			7					3			10	4	37	4	6	7	5
peripheral vascular disease	8	22	541
diabetes mellitus	64	115	2756		198		2	2	3	25	4					11	17	3	1	10	7	3	2			6						2			7					2	56		4	8	22	1	4	5	5
smoker	19	32	631					2	2							2		0	0	4															1								1		29			4	0
malignancy																																									22
renal insufficiency																																									37					2
anticoagulant medication on admission
Rivaroxaban (total)	129	156		167		7				14	5	4				14	47	18	4	41	10	0						404			6	5	1	12	4		190	22			84				35
Dabigatran (total)	87	113		76	397	7	9	6	7	19	5	1	9	19	20	17	29				20	5	11	9	7	15				14	5	5	10	4	11			33		13	30			55	50		13
Apixaban (total)	35	49		47		6				6	5	3				11	2				1	0					12				3	3		3	2			8			45				11
Edoxaban (total)																1					0	0						0			0	0		1	0			0							2
rivaroxaban full dose	129			167		7				14	5	4					47	18	4	41	8	0						404			6	3		12	4		190	22			33
rivaroxaban reduced dose																					2	0										2	1								51
dabigatran full dose	87			76	109	7	1	6	7	19	5	1	1	5	10		29				14	4	5	3	5	4				3	5	1	5	4	11			33		5	13						8
dabigatran reduced dose					288		8						8	14	10						6	1	6	6	2	11				11		4	5							8
apixaban	35			47		6				6	5	3					2				1	0					12				3	3		3	2			8
edoxaban																					0	0										0		1				0
noacs full or unknown dose (total)	251		8290	290	109	20	1	6	7	39	15	8	1	5	10	8	78	18	4	41	23	4	5	3	5	4	12		6	3		7	5	20	17		190	63	25	5	159
reduced dose (total)					288		8						8	14	10	35					8	1	6	6	2	11			8	11		6	6							8	90
noacs BID														19	17						18	5		7	7	15	12	390					4							11	75			55
incorrect dose
noacs once daily														0	1						10	0						404					1								84
anticoagulant medication in past medical history
vka					62					38
concomitant antipatelet medication on admission
aspirin	60	85			≤ 5
clopidogrel	8	10			23
others	0	6
no antipatelet	175			259									8			36	64	15	4	32						14						10						47
antiplatelet (total)	76	101		31									1			7	14	3	0	9						1						3						16			28		1			2		0	1
other medication prior to/on admission
antihypertensive	189	237	6482														61	16	4	35
cholesterol-reducer	143	183	5016		397												27	9	2	17
clinical characteristics
diabetes medication	49	75	1930
cha2ds2-vasc score >=2 prior to stroke			8015
mRS on admission mean														3.3							0	0																						3.52
chads(2) score, mean																															2.45															4.3
chads(2) score, median							3	2	2							3																4						3					3					3	3
cha2ds-vasc score, median																4										6						6											3					4	4
cha2ds-vasc score, mean												6	6																																	5.4
NIHSS (admission), median	12	4	4	4			1	0	14		3			7	10	6	14.5	13	18	3	10.5	10								2		5				1		3	2				5		16		7	2	4
NIHSS (admission), mean							2					7		8	10								11,9	11	17						7.63		14.7	9.88	17.2					10				11.26		7.1
systolic blood pressure, mean mmHg																	148																		148.9										150
systolic blood pressure, median mmHg	155	150
height, cm																										171
weight, kg																										80			53																	58.2	89
diastolic blood pressure, median mmHg	85	80
diastolic blood pressure, mean mmHg																	80																												84
BMI, median	29	25.9																																									22.7					21.3	21.9
BMI, mean																										27					30
laboratory findings
serum creatinin, median mg/dl	1	1														0.83										1
serum creatinin, mean mg/dl								1.05	0.99			1.25																																	0.86
creatinin clearance, median ml/min											70							63	65	58						97						76											63
creatinin clearance, mean ml/min							74.39																																							79.7	48	62	47
blood glucose, median mg/dl	119	124
blood glucose, mean mg/dl																122																			148.9										134		133.2
aPTT, sek. (on Admission), mean														42,3	51,8		32				32.5	32.4	35.2	35.5	51.7								33.2							45					35.5		38.1
aPTT, sek. (on Admission), median				32.4												33.4
INR, median	1.1	1.2	1.2	1.2												1.21	1.14	1.2	1.2	1.5												1.1											1.05
INR, mean												1.59									1.2	1.2	1.3										1.15		1.1					1.2					1.2	1.09
D-Dimer ug/ml							0.56									0.8																0.6														3.69		0.9	0.7
BNP pg/ml							227									184																165														235.2		255	224
gfr, median ml/min				60												64
gfr, mean ml/min								59.2	55.1
apixaban plasma levels, median ng/ml trough
apixaban plasma levels, median ng/ml peak
rivaroxaban plasma levels, median ng/ml																																					85
rivaroxaban plasma levels, mean ng/ml											61.8							15	125	204
rivaroxaban plasma levels, high levels																		0	4	27																	39
rivaroxaban plasma levels, medium levels																		8	0	9
rivaroxaban plasma levels, low levels																		12	0	5
dabigatran plasma levels, median ng/ml																										69.1
dabigatran plasma levels, mean ng/ml											79																																	96.16
adverse events
dyspepsia
gi bleeding
endovascular therapy
any EVT										20							33	3	4	0			2										5								6				44
ivtpa
any IVT	251	0		9						7				19	20		51	18	0	0	31	5	6	9	6							1	8							13	6			55	71	0
Onset of symptoms to IV-tPA, minutes	125														165.7						168	115		159.6	213								185							155				174.82
time since last drug intake to any IVT, median h																	13							9.8
time since last drug intake to any IVT, mean h																		12	14	10	12.3	8.5	11.6										8.8											5.7365			4.85
infarct location/imaging
lacunar																					1	0																				0
cerebellar																					2	0
mca															6						8	5	7		7										12					2
pca															2						3	1																		3
aca																					0	0													1
not mentioned																					19	0
Infarction > 1,5cm																											5
cortical based																											6															7
> 1 location																											1															1
mean infarction diameter, cm																											1.4												1
infarct volume cm3																																1.2													0
stroke etiology
cardioembolic																	64													11	14	8
small vessel disease								2	3																					2
unknown																														1
nonadherence										6
large artery arteriosclerosis																																										5
intracardiac thrombus																													4
outcome
mRS at 1 month																																		2.16
mRS at 3 months, median								1	3									3	3	3					3
mRS 0–2 at 3 months																		8	1	16					2										6
death at 3 months								0	1									3	0	3					1										3
any ICH										2								2	0	3																									20		2
symptomatic ICH	12														1			0	0	0	2				1																				2		1	2	0
NIHSS at 24h																									7.86																						3
NIHSS at discharge mean														3.6	3.6																		4.7											4.22		3.4
NIHSS at discharge median																					2	2										4						1
mRS at discharge mean														1.7																																1.7
mRS at discharge median							1														1.5	1										2				1		2						2.39				1	2
mRS 0-2 at discharge	48		1487																																								9				10
mRS 0-1 at discharge	37		1040
hospital stay length in days median																																									5					15.4		13	22
in hospital mortality patients																																									7		1	4				1	1
timing of stroke
within 14 days of DOAC begin																																						4
within 3 months of DOAC begin																																						20
[truncated: 10 more columns]
