# Supplementary material for: Clinical presentation, diagnostic findings and management of cerebral ischemic events in patients on treatment with non-vitamin K antagonist oral anticoagulants – A systematic review
Source: PLoS One. 2019 Mar 29;14(3):e0213379. doi: 10.1371/journal.pone.0213379 (PMC6440627; doi:10.1371/journal.pone.0213379)
Supplement: S2 Table — For each study, the risk of bias was thoroughly assessed at the study level using a modified National Heart, Lung, and Blood Institute (NHLBI) bias tool recommended for non-randomized observational studies. (XLSX) [file pone.0213379.s002.xlsx]

## Sheet: Tabelle1
Autor	Xian et al. 1	Xian et al. 2	Purrucker et al.	Antoniou et al.	Bluecher et al.	Hayashi et al.	Kate et al.	Olivera et al.	Kepplinger et al.	Cappellari et al.	Defelipe et al.	Kermer et al.	PikiYeset al.	Sakamoto et al.	Seiffge et al. 1	Seiffge et al. 2	Shahjouei et al.	Stöllberger et al.	Tabata et al.	Tse et al.	Volbers et al.	O'Donnell et al.	Alberts et al.	Arihiro et al.	Endo et al.	Kamal et al.	Kanai et al.	Kimura et al.	Nakase et al.	Rebello et al.	Sano et al.	Seiffge et al. 3	Seki et al.	Shibata et al.	Vornicu et al.	Hellwig et al.	Kim et al.	Tomita et al.	Giannandrea et al.	Suzuki	Oguro	Šaňák	Kato	Hoyer	Shin	Altay	Nedkova Hristova V.	Piccardi	Valente
DOI / ISSN	10.1161/CIRCULATIONAHA.116.023940	10.1001/Yesma.2017.1371	10.1161/STROKEAHA.116.014963	10.1503/cmaj.160303	10.1160/TH16-08-0619	10.1177/0271678X16639008	10.1016/j.jstrokecerebrovasdis.2013.11.013	Blood 2016 vol: 128 (22) pp: 1442 LP - 1442	10.1007/s11239-015-1229-z	10.1007/s11239-016-1430-8	10.1155/2014/567026	10.1177/1747493017701944	10.1007/s40263-017-0460-x	10.1111/ene.13405	10.1161/CIRCULATIONAHA.115.015484	10.5853/jos.2017.00395	10.1016/j.jstrokecerebrovasdis.2015.07.021	10.1016/j.pjnns.2014.03.001	10.2169/intern	10.1136/jnnp-2017-316449	10.1016/j.jstrokecerebrovasdis.2015.12.024	10.1016/j.ahj.2016.03.019	10.1016/j.ijcard.2016.03.212	10.1177/1747493016632239	ISSN 14219786	online ISSN: 1526-632X	10.1016/j.jstrokecerebrovasdis.2017.09.007	10.1016/j.jstrokecerebrovasdis.2014.05.015	ISSN 1526632X	10.1161/STROKEAHA.115.011285	ISSN 0009918X	ISSN 23969881	ISSN 00392499	ISSN 15244628	10.1080/14712598.2017.1349749	10.1093/europace/eux087	10.1111/ijs.12587	10.1016/j.jstrokecerebrovasdis.2015.03.004	10.1136/jnnp- 2018-318658	10.1016/j.jns.2017.06.004	https://doi.org/10.15344/2394-1502/2016/116	10.1016/j.jstrokecerebrovasdis.2018.05.004	/10.1016/j.jstrokecerebrovasdis.2017.12.038	10.1007/s11239-018-1634-1	10.1007/s11239-017-1590-1	10.14744/AnatolJCardiol.2016.7472	http://www.embase.com/search/results?subaction=viewrecord&from=export&id=L623298715	10.1177/2396987318770127	10.1177/1747493018778666
Was the research question or objective in this paper clearly stated?	Yes	Yes	No	Yes	Yes	No	Yes	No	Yes	No	Yes	No	Yes	Yes	Yes	Yes	No	No	No	No	Yes	Yes	Yes	Yes	No	No	Yes	No	No	Yes	Yes	Yes	No	Yes	No	Yes	Yes	Yes	Yes	No	Yes	Yes	No	No	Yes	No	No	No	No
Was the study population clearly specified and defined?	Yes	Yes	Yes	Yes	No	Yes	No	No	Yes	Yes	Yes	Yes	No	Yes	Yes	Yes	Yes	No	No	No	Yes	No	Yes	No	No	No	Yes	No	No	Yes	No	No	No	No	No	Yes	No	Yes	No	Yes	No	Yes	Yes	Yes	Yes	No	No	No	No
Was the participation rate of eligible persons at least 50%?	NA, register	NA, register	NA, register	NA	NR	NA, register	NA	NA	NA	NA	NA	NA	NA	NA	NA, register	NA, register	NA	NA	NA	NA	NA	NA	NA	NA	NA	NA	NA	NA	NA	NA	NA	NA	NA	NA	NA	NA, register	NA	NA	NA	NA	NA	NA	NA	NA	NA, register	NA	NA	NA	NA
Were all the subjects selected or recruited from the same or similar populations (including the same time period)? Were inclusion and exclusion criteria for being in the study prespecified and applied uniformly to all participants?	Yes	Yes	Yes	Yes	NR	Yes	Yes	No	Yes	Yes	Yes	No	No	Yes	Yes	Yes	No	No	No	NR	Yes	Yes	Yes	Yes	Yes	Yes	Yes	No	Yes	Yes	Yes	Yes	Yes	Yes	No	Yes	Yes	Yes	No	No	Yes	Yes	Yes	Yes	Yes	No	No	Yes	Yes
Was a sample size justification, power description, or variance and effect estimates provided?	No	No	No	No	No	No	No	No	No	No	No	No	No	No	No	No	No	No	No	No	No	No	No	No	No	No	No	No	No	No	No	No	No	No	No	No	No	No	No	No	No	No	No	No	No	No	No	No	No
For the analyses in this paper, were the exposure(s) of interest measured prior to the outcome(s) being measured?	Yes	Yes	No	No	No	No	No	No	No	No	Yes	No	No	No	No	No	No	No	No	No	No	Yes	Yes	No	No	No	No	No	No	No	No	No	No	No	No	No	No	No	No	No	No	No	No	No	No	No	No	No	No
Was the timeframe sufficient so that one could reasonably expect to see an association between exposure and outcome if it existed?	No	No	NA	No	NA	NA	NA	Yes	NA	NA	Yes	NA	NA	NA	NA	NA	NA	NA	NA	Yes	NA	Yes	Yes	Yes	NA	NA	NA	NA	NA	Yes	NA	NA	NA	NA	NA	NA	NA	NA	Yes	Yes	Yes	Yes	NA	NA	Yes	Yes	Yes	NA	NA
For exposures that can vary in amount or level, did the study examine different levels of the exposure as related to the outcome (e.g., categories of exposure, or exposure measured as continuous variable)?	No	No	No	Yes	NA	No	No	No	No	Yes	Yes	Yes	Yes	Yes	No	Yes	No	Yes	Yes	Yes	Yes	No	No	Yes	Yes	No	Yes	Yes	No	No	No	No	No	No	Yes	Yes	No	No	Yes	Yes	Yes	Yes	Yes	Yes	Yes	No	No	No	NA
Were the exposure measures (independent variables) clearly defined, valid, reliable, and implemented consistently across all study participants?	Yes	Yes	Yes	Yes	Yes	Yes	Yes	Yes	Yes	Yes	Yes	Yes	Yes	Yes	Yes	No	Yes	Yes	Yes	Yes	Yes	Yes	Yes	Yes	Yes	Yes	Yes	Yes	Yes	Yes	Yes	Yes	Yes	Yes	Yes	Yes	Yes	Yes	Yes	Yes	Yes	Yes	Yes	Yes	Yes	Yes	Yes	NA	NA
Was the exposure(s) assessed more than once over time?	No	No	No	No	No	No	No	No	No	No	No	No	No	No	No	No	No	No	No	No	No	No	Yes	No	No	No	No	No	No	No	No	No	No	No	No	No	No	No	NA	NA	NA	NA	NA	NA	NA	No	No	NA	No
Were the outcome measures (dependent variables) clearly defined, valid, reliable, and implemented consistently across all study participants?	Yes	Yes	Yes	Yes	Yes	Yes	Yes	Yes	Yes	Yes	Yes	Yes	Yes	Yes	Yes	Yes	Yes	Yes	Yes	Yes	Yes	Yes	Yes	Yes	Yes	Yes	Yes	No	Yes	Yes	Yes	No	Yes	No	Yes	Yes	No	Yes	Yes	Yes	Yes	Yes	No	Yes	Yes	No	Yes	No	No
Were the outcome assessors blinded to the exposure status of participants?	NR	NR	NR	Yes	NR	NR	NR	NR	NR	NR	NR	NR	No	NR	NR	NR	No	No	No	NR	NR	NR	NR	NR	NR	NR	NR	No	NR	NR	NR	NR	NR	NR	NR	NR	NR	NR	No	No	No	No	No	No	NR	NR	No	No	Yes
Was loss to follow-up after baseline 20% or less?	Yes	No	NA	NA	NA	NA	NA	NR	NA	NR	NR	NA	NA	NA	NA	NA	NA	NA	NA	NA	NA	NA	NR	No	NA	NA	NA	NA	NR	Yes	NR	NA	NA	NA	NA	NA	NA	NA	NA	NA	NA	NA	NA	NA	NA	NR	NA	NA	NA
Were key potential confounding variables measured and adjusted statistically for their impact on the relationship between exposure(s) and outcome(s)?	Yes	No	No	Yes		No	No	No	Yes	No	No	No	No	Yes	Yes	Yes	No	No	No	No	Yes	No	Yes	No	No	No	Yes	No	No	Yes	No	Yes	Yes	No	No	Yes	No	No	Yes	No	No	No	No	No	Yes	No	No	No	No
Sample size	251	8290	290	397	26	9	6	39	15	8	9	19	20	43	78	18	36	11	9	7	15	12	794	14	14	14	13	11	20	17	13	190	63	25	13	159	10	14	55	100	10	13	53	99	85	37	34	21	69
Additional bias factors	Treatment selection, absence of coagulation parameters, timing of the last NOAC intake, and whether nonspecific reversal strategies may have been applied, missing data, 60% academic, 40% primary stroke center, 2% rural, endovascular 2.6% in DOAC vs 1.5% in VKA >2INR .	Treatment selection, missings (20%), exclusion of other antithrombotics, transferred patients.	recall bias, treatment selection	all had statins, no information on cv risk factors and their control	selection bias	dabigatran only		no peer review	mimics possible		dabigatran only				center heterogenity									no peer review	no peer review	no peer review			no peer review			no peer review	no peer review							survey design, recall bias
Sum	8	6	4	8	3	4	4	3	6	5	8	4	4	7	6	6	3	3	3	4	7	6	9	6	4	3	7	2	3	8	4	4	4	3	3	7	3	5	6	5	6	7	4	5	8	2	3	1	2
overall rating	Moderate	Moderate	Low	Moderate	Low	Low	Low	Low	Moderate	Low	Moderate	Low	Low	Moderate	Moderate	Moderate	Low	Low	Low	Low	Moderate	Moderate	Moderate	Moderate	Low	Low	Moderate	Low	Low	Moderate	Low	Low	Low	Low	Low	Moderate	Low	Low	Moderate	Low	Moderate	Moderate	Low	Low	Moderate	Low	Low	Low	Low
[truncated: 3 more columns]
